# Supplementary material for: Effects of Platycladus orientalis Leaf Extract on the Growth Performance, Fur-Production, Serum Parameters, and Intestinal Microbiota of Raccoon Dogs
Source: Animals (Basel). 2023 Oct 9;13(19):3151. doi: 10.3390/ani13193151 (PMC10571531; doi:10.3390/ani13193151)
Supplement: Supplementary file 1 [file animals-13-03151-s001.zip]

Archive with 1 entries (1 files):
- animals-2576785-supplementary.pdf
